# Supplementary material for: Genome-Wide Association Studies Reveal Novel Loci for Herbivore Resistance in Wild Soybean (Glycine soja)
Source: Int J Mol Sci. 2022 Jul 20;23(14):8016. doi: 10.3390/ijms23148016 (PMC9320132; doi:10.3390/ijms23148016)
Supplement: Supplementary file 1 [file ijms-23-08016-s001.zip]

Archive with 1 entries (1 files):
- ijms-1822306-supplementary.pdf
